# Supplementary material for: Pseudomonas aeruginosa H3-T6SS Combats H2O2 Stress by Diminishing the Amount of Intracellular Unincorporated Iron in a Dps-Dependent Manner and Inhibiting the Synthesis of PQS
Source: Int J Mol Sci. 2023 Jan 13;24(2):1614. doi: 10.3390/ijms24021614 (PMC9866239; doi:10.3390/ijms24021614)
Supplement: Supplementary file 1 [file ijms-24-01614-s001.zip]

Archive with 1 entries (1 files):
- ijms-2098637-supplementary.pdf
